# Supplementary material for: miR-205 Regulates Tamoxifen Resistance by Targeting Estrogen Receptor Coactivator MED1 in Human Breast Cancer
Source: Cancers (Basel). 2024 Nov 28;16(23):3992. doi: 10.3390/cancers16233992 (PMC11640040; doi:10.3390/cancers16233992)
Supplement: Supplementary file 1 [file cancers-16-03992-s001.zip]

Archive with 1 entries (1 files):
- cancers-3288310-supplementary.pdf
